# Supplementary material for: The Green Treasure from Appennine Flora for Colon and Liver Health: Characterization and Evaluation of the Protective Effects from Aerial Parts of Helichrysum italicum
Source: Plants (Basel). 2026 Apr 3;15(7):1108. doi: 10.3390/plants15071108 (PMC13075095; doi:10.3390/plants15071108)
Supplement: Supplementary file 1 [file plants-15-01108-s001.zip]

Archive with 1 entries (1 files):
- plants-4089833-supplementary.pdf
